# Supplementary material for: Efficiency of the Adjusted Binary Classification (ABC) Approach in Osteometric Sex Estimation: A Comparative Study of Different Linear Machine Learning Algorithms and Training Sample Sizes
Source: Biology (Basel). 2022 Jun 15;11(6):917. doi: 10.3390/biology11060917 (PMC9220275; doi:10.3390/biology11060917)
Supplement: Supplementary file 1 [file biology-11-00917-s001.zip]

Archive with 2 entries (2 files):
- ABC supplemantary figures.pdf
- Spreadsheet  of the performance indicators at each sample size of the training data using the different classification techniques..xlsx
